# Supplementary material for: Development of Saturated Fat Replacers: Conventional and Nano-Emulsions Stabilised by Lecithin and Hydroxylpropyl Methylcellulose
Source: Foods. 2022 Aug 22;11(16):2536. doi: 10.3390/foods11162536 (PMC9407586; doi:10.3390/foods11162536)
Supplement: Supplementary file 1 [file foods-11-02536-s001.zip]

Archive with 1 entries (1 files):
- foods-1868633-supplementary.pdf
